# Supplementary material for: Artificial Intelligence in mental health and the biases of language based models
Source: PLoS One. 2020 Dec 17;15(12):e0240376. doi: 10.1371/journal.pone.0240376 (PMC7745984; doi:10.1371/journal.pone.0240376)
Supplement: S1 File — (PY) [file pone.0240376.s004.py]

# -*- coding: utf-8 -*-
"""IStrawMultiDimensionalAnalysesGloVe

Automatically generated by Colaboratory.

Original file is located at
    https://colab.research.google.com/drive/1bcr2uUYMzuY278vWEQpEvvsAi8E5iUG9

# American is to depression as Irish is to alcoholism: Artificial Intelligence in mental health and the biases of language based models.

### by Isabel Straw and Chris Callison-Burch
### Under Submission at PLOS One

## Appendix 3: Multi-dimensional analysis of GloVe embeddings 

by Isabel Straw and Chris Callison-Burch

## How to use this Python Notebook
This is a Python notebook, which you can run on Google's cloud for free. It contains comments, code, and the output of code. We have pre-run the notebook, so that you can see the output of each code cell. You will see a snippet of Python (in gray colored, prefixed with two square brackets [ ] that if you move your mouse above, you'll see a play button to re-run the cell). Immediately after a Python cell, you'll see its output.

If you would like to, you can run this code, even if you only have limited experience with Python. To do so,

* From the File Menu, pick Save a Copy in Drive ... This will save a copy to your Google Drive.
* From the Runtime menu, pick Run all. This will run all of the Python code on Google's cloud, and show the results in the notebook below.

## Introduction to Appendix 3 Analysis

The following code demonstrates the vector functions that were run on multiple dimensions of GloVe embeddings to produce the results described of Section 3.4 "Analyses of GloVe 50d Embeddings" in our manuscript.

In this section we use the Matplotlib visualisation package to demontrate biases on a number of different graphs. To do this each graph has a specific theme (e.g. gender) and on each graph we examine how specific psychiatric terms (e.g. depression) relates to that theme.   

To set the graphs up we take two opposing terms within a theme (e.g. for gender we use terms "she" and "he") and use these at either pole of one axis, and then use the other axis to set out a different theme. 

Section 3.4 of the manuscript includes the results and graphs from the 50 Dimension model of GloVe. In the codebook below we reproduce these results on the 50d model, and also carry out the analysis on the 200 Dimension (200d) and 300 Dimension (300d) versoins of the model.

## Multidimensional Analysis

Graphs 1 - 4 of the manuscript relate to four different themes of bias:

*   **1.1 Gender Bias and Risk to Others (Graph 1)**
*   **1.2 Gender Bias and Risk to Others (Graph 2)**
*   **1.3 Racial Bias and Risk to Self (Graph 3)**
*   **1.4 Sexuality, Gender and Diagnostic Bias (Graph 4)**

### 1.0 Importing mulitple GloVe models with different dimensions 

Firstly we import the 50, 200, 300 dimension models of GloVe from pymagnitude.
"""

# Installing pymagnitude package and importing the 50 dimension GloVe embeddings.
!pip3 install pymagnitude==0.1.120
from pymagnitude import *
!wget http://magnitude.plasticity.ai/glove/light/glove.6B.50d.magnitude
from pymagnitude import *
vectors50d = Magnitude("glove.6B.50d.magnitude")

# Importing the 200 Dimension Model of GloVe (named "vectors 200d)").
!wget http://magnitude.plasticity.ai/glove/light/glove.6B.200d.magnitude
vectors200d = Magnitude("glove.6B.200d.magnitude")

# Importing the 300 Dimension Model of GloVe (named "vectors 300d)").
!wget http://magnitude.plasticity.ai/glove/light/glove.6B.300d.magnitude 
vectors300d = Magnitude("glove.6B.300d.magnitude")

# Confirming that this is the 50 dimension model
vectors50d.dim

# Confirming that this is the 200 dimension model
vectors200d.dim

#Confirming that this is the 300d model
vectors300d.dim

"""## 2.0 Individual Graphs for each model: 50d, 200d and 300d
### Graphs 1 - 4 of Manuscript

The code below illustrates how the authors used matplotlib to create the graphs presented for the GloVe analysis in Section 3.4 of the manuscript. In addition to providing the code of these graphs, we have also provided our further analysis across multiple GloVe models. Both the 200 dimension and 300 dimension GloVe embeddings were imported above and our analysis has been repeated on these models to demonstrate the consistency of our results.

## 2.1 Graph 1 (50 Dimensions): Gender Bias and Risk To Others ('Safe' and 'Dangerous')

Graph 1 examines the relationship between gender and safety. The X axis is used to illustrate the concept of safety, with the opposing poles labelled "Safe" and "Dangerous". The Y axis is used to illustrate gender, with the opposing poles lavelled "She" and "He". From this we can observe how different terms relate to gender (we would expect to see the word 'Dad' close to the term 'He), and also how these terms relate to the term 'Safe' or 'Dangerous'.

As we can see from the graph below, the female terms are clustered towards 'Safe', where as the male terms are clustered towards 'Dangerous'.
"""

# Graph 1: 50 Dimension GloVe and Risk to Others.
x = vectors50d.query("safe")-vectors50d.query("dangerous")
y = vectors50d.query("he")-vectors50d.query("she")
words = ['mum',
           'sister',
           'daughter',
           'mother',
           'aunt',
           'dad',
           'son',
           'father',
           'uncle',
           'brother'
           ]
for word in words:
  symbol = 'o'
  plt.plot(vectors50d.similarity(x, word), vectors50d.similarity(y, word), symbol, color='black', label=word);
  plt.annotate(word, (vectors50d.similarity(x, word), vectors50d.similarity(y, word)))
  plt.xlabel('Dangerous                  50 Dimension GloVe                     Safe')
  plt.ylabel('She                  50 Dimension GloVe                     He')
  plt.title('Graph 1: 50d GloVe Model, Gender and Risk to others')
  plt.savefig('Graph1(50dGloVeGender).png', dpi=500)
files.download('Graph1(50dGloVeGender).png')

"""### 2.1.2 Graph 1 (200 Dimension Model)
The graph below is created using the same code as above, but applied to the 200dimension model of GloVe. We can see that while the individual points move, our results are reproduced as the female words are positioned closer to the term 'safe', than the male words.
"""

# Appendix 3, Supporting Graph 1: GloVe 200d, Gender Bias and Risk to Others
x = vectors200d.query("safe")-vectors200d.query("dangerous")
y = vectors200d.query("he")-vectors200d.query("she")
words = ['mum',
           'sister',
           'daughter',
           'mother',
           'aunt',
           'dad',
           'son',
           'father',
           'uncle',
           'brother'
           ]
for word in words:
  symbol = 'o'
  plt.plot(vectors200d.similarity(x, word), vectors200d.similarity(y, word), symbol, color='black', label=word);
  plt.annotate(word, (vectors200d.similarity(x, word), vectors200d.similarity(y, word)))
  plt.xlabel('Dangerous                  200 Dimension GloVe                     Safe')
  plt.ylabel('She                  200 Dimension GloVe                     He')
  plt.title('Graph 1: 200d GloVe Model, Gender and Risk to others')
  plt.savefig('Graph1(200dGloVeGender).png', dpi=500)
files.download('Graph1(200dGloVeGender).png')

"""### 2.1.3 Graph 1 (300 Dimension Model)

The graph below is created using the same code as above, but applied to the 300 dimension model of GloVe. We can see that while the individual points move, our results are reproduced as the female words are positioned closer to the term 'safe', than the male words.
"""

# Appendix 3, Supporting Graph 1: GloVe 300d, Gender Bias and Risk to Others
x = vectors300d.query("safe")-vectors300d.query("dangerous")
y = vectors300d.query("he")-vectors300d.query("she")
words = ['mum',
           'sister',
           'daughter',
           'mother',
           'aunt',
           'dad',
           'son',
           'father',
           'uncle',
           'brother'
           ]
for word in words:
  symbol = 'o'
  plt.plot(vectors300d.similarity(x, word), vectors300d.similarity(y, word), symbol, color='black', label=word);
  plt.annotate(word, (vectors300d.similarity(x, word), vectors300d.similarity(y, word)))
  plt.xlabel('Dangerous                  300 Dimension GloVe                     Safe')
  plt.ylabel('She                  300 Dimension GloVe                     He')
  plt.title('Graph 1: 300d GloVe Model, Gender and Risk to others')
  plt.savefig('Graph1(300dGloVeGender).png', dpi=500)
files.download('Graph1(300dGloVeGender).png')

"""## 2.2 Graph 2 (50 Dimension): Gender Bias and Risk To Others ('Violent' and 'Innocent')

The graph below is an adaptation of the graph above, where we use the alternative terms 'Violent' and 'Innocent' to illustrate the concept of risk. The 50 Dimension model below corresponds to Graph 2 in the manuscript, where as the following graphs which analyse additional GloVe dimensions can be found in Appendix 3 of the manuscript.
"""

# Graph 2 (50 Dimensions)
x = vectors50d.query("innocent")-vectors50d.query("violent")
y = vectors50d.query("he")-vectors50d.query("she")
words = ['mum',
           'sister',
           'daughter',
           'mother',
           'aunt',
           'dad',
           'son',
           'father',
           'uncle',
           'brother'
           ]
for word in words:
  symbol = 'o'
  plt.plot(vectors50d.similarity(x, word), vectors50d.similarity(y, word), symbol, color='black', label=word);
  plt.annotate(word, (vectors50d.similarity(x, word), vectors50d.similarity(y, word)))
  plt.xlabel('Violent                  50 Dimension GloVe                     Innocent')
  plt.ylabel('She                  50 Dimension GloVe                     He')
  plt.title('Graph 2: 50d GloVe Model, Gender and Risk to others')
  plt.savefig('Graph2(50dGloVeGender).png', dpi=500)
files.download('Graph2(50dGloVeGender).png')

"""### 2.2.2 Graph 2 (200 Dimension Model)

The graph below is created using the same code as above, but applied to the 200 dimension model of GloVe. We can see here that while the gender trend holds, there is more overlap for which terms are considered 'violent' or 'innocent'. The gender distinction is not as clear in the 200 dimension model, as it was in the 50 dimension model.
"""

# Appendix 3, Supporting Graph 2: 200 Dimension GloVe and Risk to Others ('Violent' and 'Innocnet')
x = vectors200d.query("innocent")-vectors200d.query("violent")
y = vectors200d.query("he")-vectors200d.query("she")
words = ['mum',
           'sister',
           'daughter',
           'mother',
           'aunt',
           'dad',
           'son',
           'father',
           'uncle',
           'brother'
           ]
for word in words:
  symbol = 'o'
  plt.plot(vectors200d.similarity(x, word), vectors200d.similarity(y, word), symbol, color='black', label=word);
  plt.annotate(word, (vectors200d.similarity(x, word), vectors200d.similarity(y, word)))
  plt.xlabel('Violent                  200 Dimension GloVe                     Innocent')
  plt.ylabel('She                  200 Dimension GloVe                     He')
  plt.title('Graph 2: 200d GloVe Model, Gender and Risk to others')
  plt.savefig('Graph2(200dGloVeGender).png', dpi=500)
files.download('Graph2(200dGloVeGender).png')

"""### 2.2.2 Graph 2 (300 Dimension Model)

The graph below is created using the same code as above, but applied to the 300 dimension model of GloVe. Here we can see a similar trend to the 200 Dimension model, where there is more overlap between the gendered terms. "Brother" , "Uncle" and "Son" are positioned closer to the term "Innocent" than they were in the initial 50 Dimension analysis.
"""

# Appendix 3, Supporting Graph 2: 300 Dimension GloVe and Risk to Others ('Violent' and 'Innocnet')
x = vectors300d.query("innocent")-vectors300d.query("violent")
y = vectors300d.query("he")-vectors300d.query("she")
words = ['mum',
           'sister',
           'daughter',
           'mother',
           'aunt',
           'dad',
           'son',
           'father',
           'uncle',
           'brother'
           ]
for word in words:
  symbol = 'o'
  plt.plot(vectors300d.similarity(x, word), vectors300d.similarity(y, word), symbol, color='black', label=word);
  plt.annotate(word, (vectors300d.similarity(x, word), vectors300d.similarity(y, word)))
  plt.xlabel('Violent                  300 Dimension GloVe                     Innocent')
  plt.ylabel('She                  300 Dimension GloVe                     He')
  plt.title('Graph2: 300d GloVe Model, Gender and Risk to others')
  plt.savefig('Graph2(300dGloVeGender).png', dpi=500)
files.download('Graph2(300dGloVeGender).png')

"""## 2.3 Graph 3 (50 Dimension): Racial Bias and Risk To Self ('Suicide' and 'Healthy')

The code below relates to Graph 3 of the manuscript, in which we illustate the relationship between psychiatric terms and racial labels in the word embeddings. The poles of both the X and the Y axes are given the terms "Suicide" and "Healthy", allowing us to map our how racial terms relate to these two concepts. As both the X and Y axes are the same, the central gradient line can be interpreted as a 2D line plot. 

In the following graphs we analyse additional GloVe dimensions, which can be found in Appendix 3 of the manuscript. From this additional analysis we can see that the order of racial terms differ throughout these models. The order of terms from 'Suicide' to 'Healthy' in each model are as follows:

(i) **50 Dimension Model**
(1)african_american, (2) native_american, (3)asian_american, (4)black, (5)white, (6)latinx, (7)asian, (8)hispanic'.

(ii) **200 Dimension Model**
(1)black, (2)white, (3) african_american, (4)native_american, (5)latinx, (6)asian_american, (7)asian, (8)hispanic.

(iii) **300 Dimension Model**
(1)black, (2)asian_american, (3) native_american, (4)white, (5)african_american, (6)latinx, (7)asian, (8)hispanic

The inconsistency of this order illustrates that biases within a model are specific to the type of model (and dimensions) used. This highlights the importance of analysing all models for biases, before using them for a medical or social function.
"""

# Graph 3 (50 Dimensions)
x = vectors50d.query("healthy")-vectors50d.query("suicide")
y = vectors50d.query("healthy")-vectors50d.query("suicide")
words = ['latinx',
         'african_american',
         'native_american',
         'asian',
         'asian_american',
         'hispanic',
         'white',
         'black',
           ]
for word in words:
  symbol = 'o'
  plt.plot(vectors50d.similarity(x, word), vectors50d.similarity(y, word), symbol, color='black', label=word);
  plt.annotate(word, (vectors50d.similarity(x, word), vectors50d.similarity(y, word)))
  plt.xlabel('Suicide                  50 Dimension GloVe                     Healthy')
  plt.ylabel('Suicide                  50 Dimension GloVe                     Healthy')
  plt.title('Graph 3: 50d GloVe Model, Suicide Risk')
  plt.savefig('Graph3(50dGloVeGender).png', dpi=500)
files.download('Graph3(50dGloVeGender).png')

"""## 2.3.2 Graph 3 (200 Dimension Model)

The graph below is created using the same code as above, but applied to the 200 dimension model of GloVe. We can see here that the order of racial label changes, such that the order of terms from 'Suicide' to 'Healthy' is:

(1)black, (2)white, (3) african_american, (4)native_american, (5)latinx, (6)asian_american, (7)asian, (8)hispanic.
"""

# Graph 3 (200 Dimensions)
x = vectors200d.query("healthy")-vectors200d.query("suicide")
y = vectors200d.query("healthy")-vectors200d.query("suicide")
words = ['latinx',
         'african_american',
         'native_american',
         'asian',
         'asian_american',
         'hispanic',
         'white',
         'black',
           ]
for word in words:
  symbol = 'o'
  plt.plot(vectors200d.similarity(x, word), vectors200d.similarity(y, word), symbol, color='black', label=word);
  plt.annotate(word, (vectors200d.similarity(x, word), vectors200d.similarity(y, word)))
  plt.xlabel('Suicide                  200 Dimension GloVe                     Healthy')
  plt.ylabel('Suicide                  200 Dimension GloVe                     Healthy')
  plt.title('Graph 3: 200d GloVe Model, Suicide Risk')
  plt.savefig('Graph 3(200dGloVeGender).png', dpi=500)
files.download('Graph 3(200dGloVeGender).png')

"""### 2.3.3 Graph 3 (300 Dimension Model)

The graph below is created using the same code as above, but applied to the 300 dimension model of GloVe. We can see here that the order of racial label changes, such that the order of terms from 'Suicide' to 'Healthy' is:

(1)black, (2)asian_american, (3) native_american, (4)white, (5)african_american, (6)latinx, (7)asian, (8)hispanic.
"""

# Graph 3 (300 Dimensions)
x = vectors300d.query("healthy")-vectors300d.query("suicide")
y = vectors300d.query("healthy")-vectors300d.query("suicide")
words = ['latinx',
         'african_american',
         'native_american',
         'asian',
         'asian_american',
         'hispanic',
         'white',
         'black',
           ]
for word in words:
  symbol = 'o'
  plt.plot(vectors300d.similarity(x, word), vectors300d.similarity(y, word), symbol, color='black', label=word);
  plt.annotate(word, (vectors300d.similarity(x, word), vectors300d.similarity(y, word)))
  plt.xlabel('Suicide                  300 Dimension GloVe                     Healthy')
  plt.ylabel('Suicide                  300 Dimension GloVe                     Healthy')
  plt.title('Graph 3: 300d GloVe Model, Suicide Risk')
  plt.savefig('Graph3(300dGloVeGender).png', dpi=500)
files.download('Graph3(300dGloVeGender).png')

"""## 2.3 Graph 4 (50 Dimension): Sexuality, Gender Bias and Diagnostic Bias

The code below relates to Graph 4 of the manuscript, in which we illustate the relationships between psychiatric, sexuality, and gendered labels in the word embeddings. On the X-axis we use the opposing poles "Heterosexual' and 'Homosexual' to look at sexuality, and on the Y-axis we use 'Cis_gender' and 'Trans_gener' to incorporate gender identity.

In the following graphs we analyse additional GloVe dimensions, which can be found in Appendix 3 of the manuscript. Of note, a few findings that are consistent across all 3 dimensional models:

*   The terms 'substance_use', 'paranoia' and 'suicide' are clustered towards the term 'Homosexual'

*   The top left field is largely empty of diagnoses, which is the area corresponding to 'Cis_gender' and 'heterosexual'.

*   'PTSD' is consistently focused towards 'Cis_gender' and 'heterosexual'.
"""

# Graph 4 (50 Dimensions)
x = vectors50d.query("Homosexual")-vectors50d.query("Heterosexual")
y = vectors50d.query("Trans_gender")-vectors50d.query("Cis_gender")
words = ['PTSD',
        'bipolar_disorder',
        'mania',
        'depression',
         'schizophrenia',
         'paranoia',
         'adhd',
         'alcoholism',
         'anxiety',
         'generalised_anxiety_disorder',
         'substance_use',
         'suicide'
           ]
for word in words:
  symbol = 'o'
  plt.plot(vectors50d.similarity(x, word), vectors50d.similarity(y, word), symbol, color='black', label=word);
  plt.annotate(word, (vectors50d.similarity(x, word), vectors50d.similarity(y, word)))
  plt.xlabel('Heterosexual                  50 Dimension GloVe                     Homosexual')
  plt.ylabel('Trans_gender    50d GloVe     Cis_gender')
  plt.title('Graph 4: 50d GloVe Model, Sexuality, Gender and Diagnosis')
  plt.savefig('Graph4(50dGloVeSexualityBias).png', dpi=500)
files.download('Graph4(50dGloVeSexualityBias).png')

# Graph 4 (200 Dimensions)
x = vectors200d.query("Homosexual")-vectors200d.query("Heterosexual")
y = vectors200d.query("Trans_gender")-vectors200d.query("Cis_gender")
words = ['PTSD',
        'bipolar_disorder',
        'mania',
        'depression',
         'schizophrenia',
         'paranoia',
         'adhd',
         'alcoholism',
         'anxiety',
         'generalised_anxiety_disorder',
         'substance_use',
         'suicide'
           ]
for word in words:
  symbol = 'o'
  plt.plot(vectors200d.similarity(x, word), vectors200d.similarity(y, word), symbol, color='black', label=word);
  plt.annotate(word, (vectors200d.similarity(x, word), vectors200d.similarity(y, word)))
  plt.xlabel('Heterosexual                  200 Dimension GloVe                     Homosexual')
  plt.ylabel('Trans_gender    200d GloVe     Cis_gender')
  plt.title('Graph 4: 200d GloVe Model, Sexuality, Gender and Diagnosis')
  plt.savefig('Graph4(200dGloVeSexualityBias).png', dpi=500)
files.download('Graph4(200dGloVeSexualityBias).png')

# Graph 4 (300 Dimensions)
x = vectors300d.query("Homosexual")-vectors300d.query("Heterosexual")
y = vectors300d.query("Trans_gender")-vectors300d.query("Cis_gender")
words = ['PTSD',
        'bipolar_disorder',
        'mania',
        'depression',
         'schizophrenia',
         'paranoia',
         'adhd',
         'alcoholism',
         'anxiety',
         'generalised_anxiety_disorder',
         'substance_use',
         'suicide'
           ]
for word in words:
  symbol = 'o'
  plt.plot(vectors300d.similarity(x, word), vectors300d.similarity(y, word), symbol, color='black', label=word);
  plt.annotate(word, (vectors300d.similarity(x, word), vectors300d.similarity(y, word)))
  plt.xlabel('Heterosexual                  300 Dimension GloVe                     Homosexual')
  plt.ylabel('Trans_gender    300d GloVe     Cis_gender')
  plt.title('Graph 4: 300d GloVe Model, Sexuality, Gender and Diagnosis')
  plt.savefig('Graph4(300dGloVeSexualityBias).png', dpi=500)
files.download('Graph4(300dGloVeSexualityBias).png')
