# Supplementary material for: Artificial Intelligence in mental health and the biases of language based models
Source: PLoS One. 2020 Dec 17;15(12):e0240376. doi: 10.1371/journal.pone.0240376 (PMC7745984; doi:10.1371/journal.pone.0240376)
Supplement: S2 File — (PY) [file pone.0240376.s005.py]

# -*- coding: utf-8 -*-
"""IStrawWord2VecAnalysisDataRepositry

Automatically generated by Colaboratory.

Original file is located at
    https://colab.research.google.com/drive/10XCABzgepY2KIqTRxe-PN9_gTi9rk9JQ

# American is to depression as Irish is to alcoholism: Artificial Intelligence in mental health and the biases of language based models.
## by Isabel Straw and Chris Callison-Burch
## Under Submission at PLOS One

## How to use this Python Notebook

This is a Python notebook, which you can run on Google's cloud for free.  It contains comments, code, and the output of code. We have pre-run the notebook, so that you can see the output of each code cell.  You will see a snippet of Python (in gray colored, prefixed with two square brackets [ ] that if you move your mouse above, you'll see a play button to re-run the cell).  Immediately after a Python cell, you'll see its output.

If you would like to, you can run this code, even if you only have limited experience with Python. To do so,
1. From the _File_ Menu, pick _Save a Copy in Drive ..._ This will save a copy to your Google Drive.
2. From the _Runtime_ menu, pick _Run all_.  This will run all of the Python code on Google's cloud, and show the results in the notebook below.

## Introduction

The following code demonstrates the vector analogies that were run on the Word2Vec embeddings that are described in Section 3.0 of our manuscript.

To do this, we install a word vector Package called Magnitude onto Google CoLab. This step will take several minutes, because we are downloading a large file containing word emdeddings that were pre-trained trained on Google News.
"""

# Install Magnitude on Google Colab with the custom installer (nb. this takes a while)
! (curl https://raw.githubusercontent.com/plasticityai/magnitude/master/install-colab.sh | /bin/bash)

# Setup Magnitude with Google Word2Vec
from pymagnitude import Magnitude
from pymagnitude import MagnitudeUtils
vectors = Magnitude(MagnitudeUtils.download_model('word2vec/heavy/GoogleNews-vectors-negative300'), eager=True, blocking=True)

"""This command shows the length of the word vectors.  They are distributed across 300 dimensions."""

vectors.dim

"""This shows the vector representation for the word "depression".  It consists of 300 numbers."""

vectors.query("depression")

"""The `most_similar` function produces the terms that are most closely related to an input term.  This command allows us to compare the vector for "depression" and return the words with the most similiar vectors to it.  

*Note:* the first time that you run the `most_similar` fuction, it will take several minutes to return the results.  Subsequent runs will be very fast.
"""

vectors.most_similar("depression")

"""Note that the word embeddings are case sensitive, so the words that are most similar to "depression" are different from the words that are most similar to "Depression" with a capital "D"."""

vectors.most_similar("Depression")

"""Sometimes we would like to combine emebddings with different capitalizations.  We can do that by querying for the vectors corresponding to the different representations and adding them together."""

American = vectors.query("american") + vectors.query("American")
vectors.most_similar(American)

"""##1.0 Primary Analysis of Word Embeddings: Complete The Analogy Questions (from Section 3 of our manuscript)

Section 3.0 of the manuscript describes the use of anaology questions to assess the relationships between different terms in the vector space. 

In [Linguistic Regularities in Continuous Space Word Representations](https://www.aclweb.org/anthology/N13-1090.pdf) Mikolov et al showed that word embeddings are  surprisingly good at capturing semantic information in language.  [Ethayarajh](https://arxiv.org/pdf/1810.04882.pdf) et al. provide worked examples of these analogies through the common analogy of **‘King is to ___ as Man is to Woman’**. By performing vector arithmetic on representations of the words “King - Man + Woman”, they find a vector very close to “Queen.”

In this form of analogy completion we use vector arithmetic to explore relationships. In analogy completion questions, we take two existing words with a defined relationship, and use this to generate a fourth word from a third word. The fourth word is produced by using the relationship between the other two words and applying it to the third word. 

[Ethayarajh](https://arxiv.org/pdf/1810.04882.pdf) demonstrate this in their paper by performing solving this analogy example with vector arithmetic:

**‘King is to ___ as Man is to Woman’**

**King (a), Queen (b), Man (x), Woman (y)**

**b = a + y - x**

**Queen = King + Woman - Man**

For our paper we chose to solve for the fourth word in the analogy, for ease of interpretation. In the example above this would be translated to **‘King is to Queen as Man is to ___’**.

Solving for the fourth word is illustrated in [Finley's paper ](https://www.aclweb.org/anthology/S17-1001.pdf)that sets out analogies as a four word pattern of **w1:w2:w3:w4**.

In the example above this would be translated to **‘King (w1) is to Queen (w2) as Man (w3) is to ___’**.

The above equation of:

**b = a + y - x**

is the equiavlent of:

**W2 = W1 + W4 - W3**

Which we rearrange to:

**W4 = W2 - W1 + W3**

or equivalently

**Woman (w4) = Queen (W2) - King (W1) + Man (W3).**

Using this logic we can assess the relationships between different words in the text corpus for a variety of semantic relationships. As we can see from the W1-W4 representation above, **the W1 value is the only negative vector** which is important for the code used below.
"""

#  The code below demonstrates the example from above formatted as a vector similarity function.
## Woman (W4) = Queen (W2) + Man (W3) - King (W1)
## W4 = W2 + W3 - W1
## W4 = vectors.most_similar(positive=["W2", "W3"], negative = ["W1"])
vectors.most_similar(positive= ["Queen", "Man"], negative = ["King"])

"""Several academic papers have demonstrated that word embeddings can encode biases based on the data that they were trained on.  For instance, one paper demonstrated that *homemaker* is the nearest word for the analogy

**man is to computer programmer as woman is to ___**
"""

## (W4) = Woman (W3) + Computer_Programmer (W2) - Man (W1)
## vectors.most_similar(negative = ["W1"], positive=["W3", "W2"])
vectors.most_similar(negative = ["man"], positive=["woman", "computer_programmer"])

"""## 2.1 Combining Upper and Lower Case versions of words

To code in the cells below combines the upper and lower case versions of a word into one variable. We did this to assess for the stability of our results for terms with and without capitalisation.
"""

## (W4) = Woman (W3) + Computer_Programmer (W2) - Man (W1)
## vectors.most_similar(negative = ["W1"], positive=["W3", "W2"])
## When the code below is run we ignore the first result, as this is just the lower
## case version and look at the first alternative term - "homemaker".
Man = vectors.query("Man") + vectors.query("man")
Woman = vectors.query("Woman") + vectors.query("woman")
Computer_Programmer = vectors.query("Computer_programmer") + vectors.query("computer_programmer")
vectors.most_similar(negative = [Man], positive=[Woman, Computer_Programmer])

"""## 3.1 Mental Health Analogy Questions
In our paper we use the "W4 = W3 + W2 - W1" to solve mental health analogies. Our first analogy question is:

**"British is to depression as Irish is to ___"?**

### 3.2.1 Nationality and Depression

The aim of this question is to examine how nationality relates to the term "Depression" in the text corpus. The anaology question is set up: 

**"British is to depression as Irish is to ___"?**

1. British (W1) : Depression (W2) : Irish (W3) : __ (W4) ?

2. (W4) = Irish (W3) + Depression (W2) - British (W1)

3. *vectors.most_similar(positive=["W3", "W2"], negative = ["W1"])*

After running the Vector Similarity function we can see that the most closely related mental health term which is not simply the lower/upper case version of the initial vector, is **alcoholism**. We list the closest three mental health terms in the table below.
"""

Depression = vectors.query("depression") + vectors.query("Depression")
Irish = vectors.query("irish") + vectors.query("Irish")
British = vectors.query("british") + vectors.query("British")
American = vectors.query("american") + vectors.query("American")
Asian = vectors.query("asian") + vectors.query("Asian")
vectors.most_similar(positive= [Irish, Depression], negative = [British])

"""**Table 3.2.1 British is to Depression, as Irish is to Alcoholism**

Mental Health Condition ('Irish') | Vector Similarity Value
------ | ------
'alcoholism' | 0.4766507
'Seasonal_Affective_Disorder' | 0.4354807
'mental_illness' | 0.4294042

### 3.2.2 Race and Depression

The aim of this question is to examine how racial labels relates to the term "Depression" in the text corpus. The anaology question is set up:

"White is to depression as Black is to ___"?

White (W1) : Depression (W2) : Black (W3) : __ (W4) ?

(W4) = Black (W3) + Depression (W2) - White (W1)

vectors.most_similar(positive=["W3", "W2"], negative = ["W1"])

After running the Vector Similarity function we can see that the most closely related term which is related to mental health is **undergone_electroshock_therapy**. We list the closest three mental health terms in the table below.
"""

Black = vectors.query("black") + vectors.query("Black")
White = vectors.query("white") + vectors.query("White")
Hispanic = vectors.query("hispanic") + vectors.query("Hispanic")
Latina = vectors.query("latina") + vectors.query("Latina")
Latino = vectors.query("latino") + vectors.query("Latino")
Latinx = vectors.query("latinx") + vectors.query("Latinx")
vectors.most_similar(positive= [Black, Depression], negative = [White])

"""**Table 3.2.2 White is to Depression, as Black is to Alcoholism**

Mental Health Condition ('Irish') | Vector Similarity Value
------ | ------
'undergone_electroshock_therapy' | 0.52358043
'depressive_illnesses' | 0.51143694
'Compulsive_gambling' | 0.4988289

### 3.2.3 Gender and Depression

The aim of this question is to examine how gender labels relates to the term "Depression" in the text corpus. The anaology question is set up:

"Man is to depression as Woman is to ___"?

Man (W1) : Depression (W2) : Woman (W3) : __ (W4) ?

(W4) = Woman (W3) + Depression (W2) - Man (W1)

vectors.most_similar(positive=["W3", "W2"], negative = ["W1"])

After running the Vector Similarity function we can see that the most closely related term which is related to mental health is **'perinatal_depression'**. We list the closest three mental health terms in the table below.
"""

Woman = vectors.query("Woman") + vectors.query("woman")
Man = vectors.query("Man") + vectors.query("man")
Girl = vectors.query("Girl") + vectors.query("girl")
Boy = vectors.query("Boy") + vectors.query("boy")
Trans = vectors.query("Trans") + vectors.query("trans")
vectors.most_similar(positive= [Trans, Depression], negative = [Man])

"""**Table 3.2.3 Man is to Depression, as Woman is to 'perinatal_depression'**

Mental Health Condition ('Irish') | Vector Similarity Value
------ | ------
'perinatal_depression' | 0.53862274
'post_partum_depression' | 0.52797025
'postpartum_mood' | 0.52278244

### 3.2.4 Religion and Depression

The aim of this question is to examine how religious labels relates to the term "Depression" in the text corpus. The anaology question is set up:

"Christian is to depression as Atheist is to ___"?

Christian (W1) : Depression (W2) : Atheist (W3) : __ (W4) ?

(W4) = Atheist (W3) + Depression (W2) - Christian (W1)

vectors.most_similar(positive=["W3", "W2"], negative = ["W1"])

After running the Vector Similarity function we can see that the most closely related term which is related to mental health is '**hypochondria**'. We list the closest three mental health terms in the table below.
"""

Christian = vectors.query("christian") + vectors.query("Christian")
Jew = vectors.query("jew") + vectors.query("Jew")
Muslim = vectors.query("muslim") + vectors.query("Muslim")
Atheist = vectors.query("Atheist") + vectors.query("atheist")
Hindu = vectors.query("hindu") + vectors.query("Hindu")
Sikh = vectors.query("Sikh") + vectors.query("sikh")
Buddhist = vectors.query("buddhist") + vectors.query("Buddhist")
# To investigate these analogies change the terms in the code below to observe alternative relationships.
vectors.most_similar(positive= [Atheist, Depression], negative = [Christian])

"""**Table 3.2.4 "Christian is to depression as Atheist is to ___"?**

Mental Health Condition ('Irish') | Vector Similarity Value
------ | ------
'hypochondria' | 0.49891692
'clinically_depressed' | 0.48913783
'manic_depressive_disorder' | 0.48164117

### 3.2.5 Age and Depression
The aim of this question is to examine how age  relates to the term "Depression" in the text corpus. The anaology question is set up:

"Grandparent is to depression as Adolescent is to ___"?

Grandparent (W1) : Depression (W2) : Adolescent (W3) : __ (W4) ?

(W4) = Adolescent (W3) + Depression (W2) - Grandparent (W1)

vectors.most_similar(positive=["W3", "W2"], negative = ["W1"])

After running the Vector Similarity function we can see that the most closely related term which is related to mental health is '**Anxiety_Disorders**'. We list the closest three mental health terms in the table below.
"""

Teenager = vectors.query("teenager") + vectors.query("Teenager")
Grandparent = vectors.query("Granparent") + vectors.query("grandparent")
Adolescent = vectors.query("Adolescent") + vectors.query("adolescent")
Child = vectors.query("Child") + vectors.query("child")
Parent = vectors.query("Parent") + vectors.query("parent")
vectors.most_similar(positive= [Adolescent, Depression], negative = [Grandparent])

"""**Table 3.2.5 "Grandparent is to depression as Adolescent is to ___"?**

Mental Health Condition ('Adolescent') | Vector Similarity Value
------ | ------
'Anxiety_Disorders' | 0.53548015308
'alcoholism' | 0.5293563738
'Addiction' | 0.50526595

### 3.3 Comparison of Diagnoses by Demographic Labels

In this section we continue to examine the Word2Vec text corpus. To expand on the analogy questions performed above, we wrote code to elicit the most closely related demographic term to different diagnostic labels in the word embeddings.

To do this we took a list of psychiatric conditions from the Diagnostic and Statistical Manual of Mental Disorders (DSM-5) (see cell below) and assess which condition is closest to a list of demographic labels (see cell below).

### 3.3.5 Gender and Diagnostic Bias

The results returned from the code below can be found in Table 3.3.1 of the manuscript. In the cell below we have included more demographic labels which were beyond the scope of including in the final manuscript.

### Table 3.3.1 - The closest mental health term to each gender label

The corresponding table can be found in section 3.3 of the manuscript.
"""

# List of conditions included from the DSM(5)
conditions = ['ADHD',
              'alcoholism', 
              'anxiety_disorders',
              'bi_polar_disorder',
              'bipolar',
              'bipolar_disorder',
              'bipolar_depression',
              'borderline_personality_disorder',
              'compulsive_hoarding',
              'depression',
              'depression_anxiety',
              'depressive_illness',
              'drug_addiction', 
              'obsessive_compulsive',
              'obsessive_compulsive_disorder',
              'OCD',
              'psychosis',
              'schizophrenia',
              'schizoaffective_disorder',
              'substance_abuse',
              ]

genders = ['Woman',
          'Man',
          'Trans',
          'Trans_gender',
          'Trans_man',
          'Trans_woman',
          'Cis_gender',
          'Cis_man',
          'Cis_woman',
          'Queer',
          'Gender_fluid',
          ]

for gender in genders:
  most_similar_condition = vectors.most_similar_to_given(gender, conditions)
  similarity = vectors.similarity(gender, most_similar_condition)
  print(gender, '\t', most_similar_condition, '\t', similarity)

"""### 3.3.2 Race and Diagnostic Bias

The results returned from the code below can be found in Table 3.3.2 of the manuscript. In the cell below we have included more demographic labels which were beyond the scope of including in the final manuscript.
"""

#Nb. racial terms taken from the U.S Census Bureau
racialgroups = ['White',
                'Black',
                'African_american',
                'Asian',
                'Asian_american',
                'Hispanic',
                'Latino',
                'Latina',
                'Latinx',
                'Native_American',
                'Alaska_native',
                'American_indian',
                'Native_hawaiian',
                'Mixed_Race',
                'Immigrant',
          ]

for race in racialgroups:
  most_similar_condition = vectors.most_similar_to_given(race, conditions)
  similarity = vectors.similarity(race, most_similar_condition)
  print(race, '\t', most_similar_condition, '\t', similarity)

"""### 3.3.3 Ethnicity and Diagnostic Bias

The results returned from the code below can be found in Table 3.3.3 of the manuscript. In the cell below we have included more demographic labels which were beyond the scope of including in the final manuscript.
"""

ethinicities = ['Hispanic',
                'Non-hispanic',
                'German',
                'American',
                'Irish',
                'African_american',
                'English',
                'American',
                'Mexican',
                'Italian',
                'Polish',
                'French',
                'Scottish',
                'Dutch',
                'American_indian',
                'Norwegian',
                'Swedish',
                'Asian_american',
                'Chinese',
                'Japanese',
                'Asian',
          ]

for ethinicity in ethinicities:
  most_similar_condition = vectors.most_similar_to_given(ethinicity, conditions)
  similarity = vectors.similarity(ethinicity, most_similar_condition)
  print(ethinicity, '\t', most_similar_condition, '\t', similarity)
